# Supplementary material for: A Standardized Precipitation Evapotranspiration Index Reconstruction in the Taihe Mountains Using Tree-Ring Widths for the Last 283 Years
Source: PLoS One. 2015 Jul 24;10(7):e0133605. doi: 10.1371/journal.pone.0133605 (PMC4514737; doi:10.1371/journal.pone.0133605)
Supplement: S1 Text — The data includes the reconstructed April-June SPEI series. (TXT) [file pone.0133605.s001.txt]

SPEI reconstruction in the Taihe Mountains, China
age_AD: age
SPEI-AJ-reconstrution: April-June SPEI reconstruction in the Taihe Mountains
age_AD SPEI-AJ-reconstrution
1730	2.04273319
1731	1.998837196
1732	1.192906753
1733	1.00678774
1734	-0.608584826
1735	-0.694620973
1736	-0.02389019
1737	-0.327650466
1738	-0.464605966
1739	0.648596432
1740	-0.668283377
1741	-0.210009203
1742	-0.503234441
1743	-0.376813979
1744	0.365906233
1745	0.697759945
1746	-0.545374595
1747	-0.336429665
1748	-0.108170498
1749	0.169252182
1750	0.780284413
1751	-0.062518665
1752	0.441407342
1753	0.790819452
1754	0.560804445
1755	0.889146477
1756	0.395755509
1757	0.246509131
1758	-1.044033082
1759	-1.432073666
1760	-0.311847909
1761	-0.227567601
1762	-0.213520883
1763	-1.133580909
1764	-0.99135789
1765	-1.072126518
1766	-0.831576473
1767	-0.666527537
1768	-0.181915767
1769	-0.080077062
1770	-0.276731114
1771	0.185054739
1772	0.1832989
1773	-0.178404088
1774	-0.420709973
1775	-0.44002421
1776	-0.794703839
1777	-0.698132653
1778	-0.389104857
1779	0.24826497
1780	0.522175971
1781	1.842567459
1782	1.036637016
1783	-0.526060357
1784	0.822424567
1785	0.976938465
1786	1.665227645
1787	0.832959606
1788	0.697759945
1789	0.002447406
1790	-0.090612101
1791	-0.536595396
1792	0.516908451
1793	0.365906233
1794	1.21573267
1795	0.083216034
1796	-0.378569819
1797	-0.654236659
1798	-0.264440235
1799	-0.3733023
1800	0.032296682
1801	-0.78768048
1802	0.904949035
1803	0.985717663
1804	1.62835501
1805	0.264067528
1806	0.667910669
1807	0.829447926
1808	-0.278486953
1809	0.221927374
1810	-0.775389601
1811	-0.959752775
1812	-0.039692748
1813	-0.046716107
1814	-0.420709973
1815	-1.166941865
1816	-0.074809543
1817	-0.513769479
1818	-0.891275025
1819	-0.169624889
1820	0.267579207
1821	-0.871960787
1822	1.001520221
1823	-0.101147139
1824	-0.51201364
1825	-0.167869049
1826	-0.965020294
1827	0.084971874
1828	1.026101978
1829	-0.315359588
1830	-0.631410742
1831	-0.887763345
1832	-0.878984146
1833	-0.812262236
1834	-0.566444672
1835	-0.108170498
1836	-1.087929076
1837	-1.170453544
1838	-0.726226088
1839	-0.253905197
1840	-1.101975794
1841	-0.136263934
1842	-0.478652684
1843	0.444919022
1844	0.822424567
1845	0.018249964
1846	-0.185427447
1847	-0.719202729
1848	0.025273323
1849	0.158717143
1850	-0.708667691
1851	0.079704355
1852	0.257044169
1853	-1.019451326
1854	-1.396956871
1855	0.149937945
1856	0.058634278
1857	-0.538351236
1858	-0.127484735
1859	-0.306580389
1860	-0.606828986
1861	-0.92463598
1862	-0.16260153
1863	0.376441272
1864	1.164813317
1865	0.020005803
1866	-0.043204427
1867	-0.99311373
1868	0.195589778
1869	0.355371195
1870	-0.376813979
1871	-0.429489171
1872	-0.396128216
1873	-1.094952435
1874	-1.093196595
1875	-0.670039217
1876	0.051610919
1877	-1.188011942
1878	-1.119534191
1879	-0.673550896
1880	-0.457582607
1881	-0.680574255
1882	-1.098464114
1883	-1.260001371
1884	-1.704228827
1885	-0.636678261
1886	-0.020378511
1887	-0.828064794
1888	-0.411930774
1889	-0.313603748
1890	0.436139823
1891	0.502861733
1892	-0.761342883
1893	0.271090887
1894	0.73287674
1895	0.839982964
1896	0.674934028
1897	0.845250484
1898	-0.217032562
1899	1.015566939
1900	-0.849134871
1901	-0.115193857
1902	0.137647066
1903	0.502861733
1904	-0.150310652
1905	0.348347836
1906	0.567827804
1907	-0.222300082
1908	-0.499722761
1909	0.767993535
1910	0.399267188
1911	0.297428483
1912	0.404534708
1913	0.343080317
1914	0.706539144
1915	0.300940163
1916	-0.245125998
1917	0.857541362
1918	0.618747157
1919	1.300012978
1920	1.396584164
1921	1.760042991
1922	1.435212638
1923	-0.224055921
1924	0.557292765
1925	0.497594214
1926	-0.984334531
1927	0.825936247
1928	-0.949217736
1929	-1.184500262
1930	-0.78768048
1931	-0.619119864
1932	-0.663015858
1933	-0.197718325
1934	-0.02564603
1935	0.7311209
1936	1.221000189
1937	0.174519701
1938	0.854029682
1939	2.049756549
1940	0.093751073
1941	0.93830999
1942	-0.129240575
1943	1.301768818
1944	1.9724996
1945	1.182371715
1946	2.028686472
1947	-0.227567601
1948	1.675762683
1949	1.763554671
1950	1.803938985
1951	1.177104196
1952	1.187639234
1953	-0.476896845
1954	0.806622009
1955	0.336056958
1956	1.55812142
1957	-0.046716107
1958	0.38697631
1959	1.106870606
1960	0.722341702
1961	0.5941654
1962	1.050683734
1963	0.097262752
1964	0.409802227
1965	0.557292765
1966	-1.098464114
1967	0.204368977
1968	-0.661260018
1969	0.17803138
1970	0.381708791
1971	0.288649284
1972	1.35268817
1973	-0.336429665
1974	0.93655415
1975	-0.006331793
1976	0.618747157
1977	0.474768297
1978	0.372929592
1979	0.511640932
1980	0.629282195
1981	-0.603317306
1982	-0.7841688
1983	-0.159089851
1984	0.258800009
1985	-0.243370158
1986	-0.987846211
1987	-0.684085935
1988	-0.417198293
1989	0.025273323
1990	-0.427733332
1991	-0.376813979
1992	-1.145871788
1993	-0.5102578
1994	-1.138848429
1995	-0.677062576
1996	0.074436835
1997	-0.634922422
1998	-0.260928556
1999	-0.538351236
2000	-1.0580798
2001	-1.175721063
2002	0.392243829
2003	0.190322259
2004	-0.622631543
2005	-1.165186025
2006	-1.381154314
2007	-1.158162666
2008	-0.547130434
2009	-0.701644332
2010	-0.069542024
2011	-0.313603748
2012	-0.422465812
